# Supplementary material for: The Synergism of PGN, LTA and LPS in Inducing Transcriptome Changes, Inflammatory Responses and a Decrease in Lactation as Well as the Associated Epigenetic Mechanisms in Bovine Mammary Epithelial Cells
Source: Toxins (Basel). 2020 Jun 11;12(6):387. doi: 10.3390/toxins12060387 (PMC7354563; doi:10.3390/toxins12060387)
Supplement: Supplementary file 1 [file toxins-12-00387-s001.zip]

Archive with 5 entries (4 files):
- supplementary materials/
- supplementary materials/Table S1. The 35 common DEGs between the CON vs. LPS and CON vs. PLL condition.xls
- supplementary materials/Table S2. The 9 common DEGs in the three conditions (CON vs. LPS, CON vs. PLL and LPS vs. PLL).xls
- supplementary materials/Table S3 The 12 DEGs that only appeared in the condition of CON vs. LPS.xls
- supplementary materials/Table S4. The primer sequences of target genes and an internal reference gene (GAPDH).pdf
