# Supplementary material for: The Synergism of PGN, LTA and LPS in Inducing Transcriptome Changes, Inflammatory Responses and a Decrease in Lactation as Well as the Associated Epigenetic Mechanisms in Bovine Mammary Epithelial Cells
Source: Toxins (Basel). 2020 Jun 11;12(6):387. doi: 10.3390/toxins12060387 (PMC7354563; doi:10.3390/toxins12060387)
Supplement: Supplementary file 1 [file toxins-12-00387-s001.zip › supplementary materials/Table S1. The 35 common DEGs between the CON vs. LPS and CON vs. PLL condition.xls]

Table S1. The 35 common DEGs between the CON vs. LPS and CON vs. PLL condition
id	CON-1_fpkm	CON-2_fpkm	CON-3_fpkm	LPS-1_fpkm	LPS-2_fpkm	LPS-3_fpkm	PLL-1_fpkm	PLL-2_fpkm	PLL-3_fpkm	CON-1_count	CON-2_count	CON-3_count	LPS-1_count	LPS-2_count	LPS-3_count	PLL-1_count	PLL-2_count	PLL-3_count	Symbol	Description	KEGG_A_class	KEGG_B_class	Pathway	K_ID	GO Component	GO Function	GO Process
ncbi_281251	0	0	0	0.41	0.3	0.22	0.29	0.1	0.51	0	0	0	14	8	7	8	3	16	IL1B	interleukin 1 beta [Bos taurus]	Organismal Systems;Environmental Information Processing;Cellular Processes	Immune system;Cell growth and death;Signal transduction;Development;Signaling molecules and interaction;Sensory system	ko04060//Cytokine-cytokine receptor interaction;ko04010//MAPK signaling pathway;ko04380//Osteoclast differentiation;ko04620//Toll-like receptor signaling pathway;ko04750//Inflammatory mediator regulation of TRP channels;ko04668//TNF signaling pathway;ko04640//Hematopoietic cell lineage;ko04064//NF-kappa B signaling pathway;ko04210//Apoptosis;ko04623//Cytosolic DNA-sensing pathway;ko04621//NOD-lik…	K04519	GO:0005576//extracellular region;GO:0012505//endomembrane system;GO:0005623//cell;GO:0044421//extracellular region part;GO:0044464//cell part	GO:0005102//receptor binding;GO:0005488//binding;GO:0005515//protein binding;GO:0005126//cytokine receptor binding	GO:0022407//regulation of cell-cell adhesion;GO:0044093//positive regulation of molecular function;GO:0008286//insulin receptor signaling pathway;GO:0009725//response to hormone;GO:0060255//regulation of macromolecule metabolic process;GO:0006024//glycosaminoglycan biosynthetic process;GO:0070201//regulation of establishment of protein localization;GO:0033619//membrane protein proteolysis;GO:0072…
ncbi_522670	1.28	1.78	1.17	4.95	4.33	4.66	8.11	7.25	8.47	60	72	49	197	132	168	256	242	304	RELB	PREDICTED: transcription factor RelB isoform X1 [Bos taurus]	Environmental Information Processing;Organismal Systems	Development;Signal transduction	ko04010//MAPK signaling pathway;ko04380//Osteoclast differentiation;ko04064//NF-kappa B signaling pathway	K09253	GO:0043226//organelle;GO:0043229//intracellular organelle;GO:0005737//cytoplasm;GO:0043228//non-membrane-bounded organelle;GO:0005856//cytoskeleton;GO:0005623//cell;GO:0044464//cell part;GO:0005622//intracellular;GO:0043231//intracellular membrane-bounded organelle;GO:0044444//cytoplasmic part;GO:0044424//intracellular part;GO:0043232//intracellular non-membrane-bounded organelle;GO:0015630//micr…	GO:0003712//transcription cofactor activity;GO:0003676//nucleic acid binding;GO:1901363//heterocyclic compound binding;GO:0000989//transcription factor activity, transcription factor binding;GO:0000988//transcription factor activity, protein binding;GO:0005488//binding;GO:0001071//nucleic acid binding transcription factor activity;GO:0097159//organic cyclic compound binding	GO:0090304//nucleic acid metabolic process;GO:0044260//cellular macromolecule metabolic process;GO:0034645//cellular macromolecule biosynthetic process;GO:0044271//cellular nitrogen compound biosynthetic process;GO:1901362//organic cyclic compound biosynthetic process;GO:0034641//cellular nitrogen compound metabolic process;GO:0032774//RNA biosynthetic process;GO:0097659//nucleic acid-templated t…
ncbi_613667	1.39	0.99	0.83	6.21	8.07	6.06	10.38	10.04	10.15	34	21	18	128	129	114	172	173	192	CXCL1	TPA: chemokine (C-X-C motif) ligand 2 [Bos taurus]	Environmental Information Processing;Organismal Systems	Signaling molecules and interaction;Signal transduction;Immune system	ko04060//Cytokine-cytokine receptor interaction;ko04062//Chemokine signaling pathway;ko04668//TNF signaling pathway	K05505	-	GO:0005515//protein binding;GO:0005102//receptor binding;GO:0005125//cytokine activity;GO:0005488//binding	GO:0009605//response to external stimulus;GO:0002376//immune system process;GO:0006935//chemotaxis;GO:0042330//taxis;GO:0040011//locomotion;GO:0050896//response to stimulus;GO:0042221//response to chemical
ncbi_282291	10.32	9.91	10.07	25.61	22.84	24.77	36.49	27.58	32.63	381	318	332	798	552	705	914	719	934	NFKBIA	NF-kappa-B inhibitor alpha [Bos taurus]	Cellular Processes;Environmental Information Processing;Organismal Systems	Cell growth and death;Immune system;Signal transduction;Nervous system;Development;Endocrine system	ko04024//cAMP signaling pathway;ko04062//Chemokine signaling pathway;ko04380//Osteoclast differentiation;ko04620//Toll-like receptor signaling pathway;ko04722//Neurotrophin signaling pathway;ko04668//TNF signaling pathway;ko04622//RIG-I-like receptor signaling pathway;ko04660//T cell receptor signaling pathway;ko04064//NF-kappa B signaling pathway;ko04210//Apoptosis;ko04662//B cell receptor signa…	K04734	GO:0044444//cytoplasmic part;GO:0005623//cell;GO:0043226//organelle;GO:0005737//cytoplasm;GO:0043229//intracellular organelle;GO:0043227//membrane-bounded organelle;GO:0044464//cell part;GO:0043231//intracellular membrane-bounded organelle;GO:0044424//intracellular part;GO:0016020//membrane;GO:0005622//intracellular	GO:0044389//ubiquitin-like protein ligase binding;GO:0005488//binding;GO:0033218//amide binding;GO:0005515//protein binding;GO:0005048//signal sequence binding;GO:0008134//transcription factor binding;GO:0019899//enzyme binding;GO:0042277//peptide binding	GO:0032387//negative regulation of intracellular transport;GO:0065009//regulation of molecular function;GO:0044763//single-organism cellular process;GO:1901700//response to oxygen-containing compound;GO:2001141//regulation of RNA biosynthetic process;GO:0006139//nucleobase-containing compound metabolic process;GO:1901360//organic cyclic compound metabolic process;GO:0018130//heterocycle biosynthe…
ncbi_100295382	1.95	2.11	1.75	5.53	4.32	4.74	4.83	4.29	4.82	58	56	47	139	92	104	105	93	116	C4orf26	C4orf26 [Delphinapterus leucas]	-	-	-	-	-	-	-
ncbi_281914	28.28	27.82	28.3	110.71	102.72	104.71	173.3	132.15	156.32	1004	859	898	3318	2388	2867	4176	3314	4304	MMP13	PREDICTED: collagenase 3 [Bison bison bison]	-	-	-	-	GO:0031012//extracellular matrix	GO:0043167//ion binding;GO:0046872//metal ion binding;GO:0008233//peptidase activity;GO:0043169//cation binding;GO:0003824//catalytic activity;GO:0016787//hydrolase activity;GO:0070011//peptidase activity, acting on L-amino acid peptides;GO:0046914//transition metal ion binding;GO:0005488//binding	GO:0044236//multicellular organism metabolic process;GO:0044699//single-organism process;GO:0016485//protein processing;GO:0043170//macromolecule metabolic process;GO:0032963//collagen metabolic process;GO:0044259//multicellular organismal macromolecule metabolic process;GO:0001503//ossification;GO:0044710//single-organism metabolic process;GO:0051604//protein maturation;GO:0071704//organic subst…
ncbi_518458	0.14	0.14	0.2	0.29	0.38	0.43	0.39	0.29	0.46	18	17	24	33	34	45	36	27	49	SEMA6D	semaphorin-6D precursor [Bos taurus]	Organismal Systems	Development	ko04360//Axon guidance	K06842	GO:0016020//membrane;GO:0005623//cell;GO:0044464//cell part;GO:0005622//intracellular;GO:0043231//intracellular membrane-bounded organelle;GO:0043229//intracellular organelle;GO:0043226//organelle;GO:0043227//membrane-bounded organelle;GO:0044424//intracellular part	GO:0005488//binding;GO:0005515//protein binding;GO:0005102//receptor binding	GO:0014909//smooth muscle cell migration;GO:0048856//anatomical structure development;GO:0048870//cell motility;GO:0060322//head development;GO:0006928//movement of cell or subcellular component;GO:0048731//system development;GO:0007420//brain development;GO:0051674//localization of cell;GO:0048513//animal organ development;GO:0044763//single-organism cellular process;GO:0032501//multicellular or…
ncbi_281250	1.29	1.32	0.97	4.54	3.88	4.94	8.14	5.67	6.8	61	54.34	41	181	120	180	261	189	249	IL1A	interleukin-1 alpha precursor [Bos taurus]	Organismal Systems;Environmental Information Processing;Cellular Processes	Signal transduction;Cell growth and death;Immune system;Signaling molecules and interaction;Development	ko04060//Cytokine-cytokine receptor interaction;ko04010//MAPK signaling pathway;ko04380//Osteoclast differentiation;ko04640//Hematopoietic cell lineage;ko04210//Apoptosis	K04383	GO:0005623//cell;GO:0005622//intracellular;GO:0044464//cell part;GO:0005737//cytoplasm;GO:0044421//extracellular region part;GO:0044424//intracellular part;GO:0005576//extracellular region;GO:0044444//cytoplasmic part	GO:0046914//transition metal ion binding;GO:0043167//ion binding;GO:0046872//metal ion binding;GO:0043169//cation binding;GO:0005102//receptor binding;GO:0005488//binding;GO:0005126//cytokine receptor binding;GO:0005515//protein binding	GO:0071704//organic substance metabolic process;GO:0051234//establishment of localization;GO:0016043//cellular component organization;GO:0044249//cellular biosynthetic process;GO:0008104//protein localization;GO:0002376//immune system process;GO:0006807//nitrogen compound metabolic process;GO:0065007//biological regulation;GO:0050663//cytokine secretion;GO:0044707//single-multicellular organism p…
ncbi_281735	4.42	3.96	3.4	79.95	74.11	82.31	148.36	114.6	117.04	154	120	106	2352	1691	2212	3509	2821	3163	CXCL6	C-X-C motif chemokine 6 precursor [Bos taurus]	Environmental Information Processing;Organismal Systems	Signaling molecules and interaction;Immune system	ko04060//Cytokine-cytokine receptor interaction;ko04062//Chemokine signaling pathway	K05506	GO:0005576//extracellular region;GO:0044421//extracellular region part	GO:0005539//glycosaminoglycan binding;GO:0005488//binding;GO:0005102//receptor binding;GO:0097367//carbohydrate derivative binding;GO:0005125//cytokine activity;GO:0005515//protein binding	GO:0065008//regulation of biological quality;GO:0001909//leukocyte mediated cytotoxicity;GO:0070945//neutrophil mediated killing of gram-negative bacterium;GO:0001906//cell killing;GO:0006935//chemotaxis;GO:0044419//interspecies interaction between organisms;GO:0065007//biological regulation;GO:0006952//defense response;GO:0040011//locomotion;GO:0051852//disruption by host of symbiont cells;GO:00…
ncbi_280826	0.66	0.62	0.35	3.36	2.02	2.87	4.46	4.73	3.95	17	14	8	73	34	57	78	86	79	IL6	interleukin-6 precursor [Bos taurus]	Organismal Systems;Environmental Information Processing	Signal transduction;Immune system;Signaling molecules and interaction	ko04151//PI3K-Akt signaling pathway;ko04060//Cytokine-cytokine receptor interaction;ko04630//Jak-STAT signaling pathway;ko04068//FoxO signaling pathway;ko04620//Toll-like receptor signaling pathway;ko04668//TNF signaling pathway;ko04066//HIF-1 signaling pathway;ko04640//Hematopoietic cell lineage;ko04623//Cytosolic DNA-sensing pathway;ko04621//NOD-like receptor signaling pathway;ko04672//Intestin…	K05405	GO:0044421//extracellular region part;GO:0016020//membrane;GO:0031226//intrinsic component of plasma membrane;GO:0044459//plasma membrane part;GO:0016021//integral component of membrane;GO:0005886//plasma membrane;GO:0031224//intrinsic component of membrane;GO:0044464//cell part;GO:0005887//integral component of plasma membrane;GO:0044425//membrane part;GO:0005576//extracellular region;GO:0005623…	GO:0005126//cytokine receptor binding;GO:0005102//receptor binding;GO:0005515//protein binding;GO:0005488//binding	GO:0002363//alpha-beta T cell lineage commitment;GO:0002294//CD4-positive, alpha-beta T cell differentiation involved in immune response;GO:0006955//immune response;GO:0042325//regulation of phosphorylation;GO:0006915//apoptotic process;GO:0002285//lymphocyte activation involved in immune response;GO:0031323//regulation of cellular metabolic process;GO:0033036//macromolecule localization;GO:00093…
ncbi_280943	0	0.03	0	0.24	0.23	0.55	1	0.43	0.43	0	1	0	8	6	17	27	12	12	TNF	tumor necrosis factor [Bos taurus]	Cellular Processes;Environmental Information Processing;Organismal Systems	Endocrine system;Signaling molecules and interaction;Development;Signal transduction;Cell growth and death;Immune system	ko04060//Cytokine-cytokine receptor interaction;ko04010//MAPK signaling pathway;ko04650//Natural killer cell mediated cytotoxicity;ko04380//Osteoclast differentiation;ko04620//Toll-like receptor signaling pathway;ko04071//Sphingolipid signaling pathway;ko04668//TNF signaling pathway;ko04622//RIG-I-like receptor signaling pathway;ko04660//T cell receptor signaling pathway;ko04640//Hematopoietic ce…	K03156	GO:0044421//extracellular region part;GO:0005576//extracellular region;GO:0044425//membrane part;GO:0043229//intracellular organelle;GO:0043231//intracellular membrane-bounded organelle;GO:0005886//plasma membrane;GO:0044464//cell part;GO:0005622//intracellular;GO:0012505//endomembrane system;GO:0071944//cell periphery;GO:0005768//endosome;GO:0044459//plasma membrane part;GO:0016020//membrane;GO:…	GO:0005102//receptor binding;GO:0005515//protein binding;GO:0000975//regulatory region DNA binding;GO:0097159//organic cyclic compound binding;GO:0005488//binding;GO:0019899//enzyme binding;GO:0032813//tumor necrosis factor receptor superfamily binding;GO:0003676//nucleic acid binding;GO:1901363//heterocyclic compound binding;GO:0005126//cytokine receptor binding;GO:0001067//regulatory region nuc…	GO:0044763//single-organism cellular process;GO:0051173//positive regulation of nitrogen compound metabolic process;GO:0032774//RNA biosynthetic process;GO:0035094//response to nicotine;GO:0001649//osteoblast differentiation;GO:0045893//positive regulation of transcription, DNA-templated;GO:0033674//positive regulation of kinase activity;GO:0009893//positive regulation of metabolic process;GO:003…
ncbi_281666	0	0.06	0	18.97	14.72	14.44	31.07	22.77	22.12	0	1	0	204	146	166	307	209	236	CCL20	C-C motif chemokine 20 precursor [Bos taurus]	Organismal Systems;Environmental Information Processing	Signal transduction;Immune system;Signaling molecules and interaction	ko04060//Cytokine-cytokine receptor interaction;ko04062//Chemokine signaling pathway;ko04668//TNF signaling pathway	K14625	GO:0044421//extracellular region part;GO:0005576//extracellular region	GO:0005125//cytokine activity;GO:0005515//protein binding;GO:0005102//receptor binding;GO:0005488//binding	GO:0050896//response to stimulus;GO:0006952//defense response;GO:0042221//response to chemical;GO:0042330//taxis;GO:0040011//locomotion;GO:0006935//chemotaxis;GO:0009605//response to external stimulus;GO:0002376//immune system process;GO:0006950//response to stress
ncbi_327712	0.29	0.54	0.39	4.01	3.39	3.93	8.34	3.22	5.27	5	8	6	58	38	52	97	39	70	CCL5	CCL5 protein [Bos taurus]	Environmental Information Processing;Organismal Systems	Signaling molecules and interaction;Immune system;Signal transduction	ko04060//Cytokine-cytokine receptor interaction;ko04062//Chemokine signaling pathway;ko04620//Toll-like receptor signaling pathway;ko04668//TNF signaling pathway;ko04623//Cytosolic DNA-sensing pathway;ko04621//NOD-like receptor signaling pathway	K12499	GO:0044421//extracellular region part;GO:0005623//cell;GO:0005576//extracellular region;GO:0044464//cell part;GO:0044424//intracellular part;GO:0005622//intracellular	GO:0030545//receptor regulator activity;GO:0004629//phospholipase C activity;GO:0016298//lipase activity;GO:0019209//kinase activator activity;GO:0042578//phosphoric ester hydrolase activity;GO:0005102//receptor binding;GO:0008047//enzyme activator activity;GO:0046983//protein dimerization activity;GO:0019887//protein kinase regulator activity;GO:0016301//kinase activity;GO:0005515//protein bindi…	GO:0043900//regulation of multi-organism process;GO:0045321//leukocyte activation;GO:0045859//regulation of protein kinase activity;GO:0016192//vesicle-mediated transport;GO:0048520//positive regulation of behavior;GO:0042327//positive regulation of phosphorylation;GO:0046651//lymphocyte proliferation;GO:0051253//negative regulation of RNA metabolic process;GO:0006810//transport;GO:0043069//negat…
ncbi_280840	0.46	0.83	0.56	1.72	1.2	1.36	2.25	2.09	2.5	36	46	35	113	60	82	122	114	162	LIF	PREDICTED: leukemia inhibitory factor isoform X1 [Bos taurus]	Cellular Processes;Environmental Information Processing	Signaling molecules and interaction;Cellular commiunity;Signal transduction	ko04060//Cytokine-cytokine receptor interaction;ko04630//Jak-STAT signaling pathway;ko04550//Signaling pathways regulating pluripotency of stem cells;ko04668//TNF signaling pathway	K05419	GO:0005622//intracellular;GO:0044421//extracellular region part;GO:0044424//intracellular part;GO:0044464//cell part;GO:0005576//extracellular region;GO:0005623//cell	GO:0005515//protein binding;GO:0005488//binding;GO:0005102//receptor binding;GO:0005126//cytokine receptor binding	GO:0046879//hormone secretion;GO:0031324//negative regulation of cellular metabolic process;GO:0050794//regulation of cellular process;GO:0048699//generation of neurons;GO:0009888//tissue development;GO:1902107//positive regulation of leukocyte differentiation;GO:2000026//regulation of multicellular organismal development;GO:1901983//regulation of protein acetylation;GO:0048771//tissue remodeling…
ncbi_282467	0	0.09	0.21	0.18	1.54	0.9	0.46	0.44	1.6	0	1	3	2	13	9	4	4	16	S100A12	protein S100-A12 [Bos taurus]	-	-	-	-	GO:0005737//cytoplasm;GO:0043232//intracellular non-membrane-bounded organelle;GO:0016020//membrane;GO:0044464//cell part;GO:0043229//intracellular organelle;GO:0005623//cell;GO:0044424//intracellular part;GO:0043227//membrane-bounded organelle;GO:0043226//organelle;GO:0043228//non-membrane-bounded organelle;GO:0005773//vacuole;GO:0044444//cytoplasmic part;GO:0005764//lysosome;GO:0005622//intrace…	GO:0043167//ion binding;GO:0005488//binding;GO:0005515//protein binding;GO:0043169//cation binding;GO:0005102//receptor binding	GO:0009607//response to biotic stimulus;GO:0050789//regulation of biological process;GO:0051704//multi-organism process;GO:0006952//defense response;GO:0006950//response to stress;GO:0044700//single organism signaling;GO:0044763//single-organism cellular process;GO:0035556//intracellular signal transduction;GO:0009987//cellular process;GO:0002275//myeloid cell activation involved in immune respon…
ncbi_786607	1.11	1.25	1.34	2.8	2.74	2.85	4.33	3.23	3.64	495	499	533	1082	821	1014	1323	1062	1303	MUC16	PREDICTED: mucin-16-like [Bos indicus]	-	-	-	-	-	-	-
ncbi_618238	0	0	0	1.26	1.04	1.37	2.01	1.39	1.76	0	0	0	14	9	14	18	13	18	SAA1	TPA: mammary serum amyloid A3.2-like [Bos taurus]	-	-	-	-	GO:0005615//extracellular space;GO:0034358//plasma lipoprotein particle;GO:1990777//lipoprotein particle;GO:0032991//macromolecular complex;GO:0044421//extracellular region part;GO:0005576//extracellular region;GO:0032994//protein-lipid complex	-	GO:0002526//acute inflammatory response;GO:0006952//defense response;GO:0006954//inflammatory response;GO:0050896//response to stimulus;GO:0006950//response to stress
ncbi_613414	17.62	4.23	1.26	0	0	0	0	0	0	171.25	35.78	10.97	0	0	0	0	0	0	TRH	thyrotropin releasing hormone precursor [Bos taurus]	Environmental Information Processing	Signaling molecules and interaction	ko04080//Neuroactive ligand-receptor interaction	K05253	-	-	GO:0051716//cellular response to stimulus;GO:0032501//multicellular organismal process;GO:0030534//adult behavior;GO:0050789//regulation of biological process;GO:0008344//adult locomotory behavior;GO:0009987//cellular process;GO:0044707//single-multicellular organism process;GO:0044763//single-organism cellular process;GO:0044700//single organism signaling;GO:0044699//single-organism process;GO:0…
ncbi_282871	6.62	7.62	6.55	19.46	19.73	20.11	35.78	31.36	34.47	363	363	321	900	708	850	1331	1214	1465	MMP9	matrix metalloproteinase-9 precursor [Bos taurus]	Organismal Systems;Environmental Information Processing	Signal transduction;Immune system;Endocrine system	ko04670//Leukocyte transendothelial migration;ko04668//TNF signaling pathway;ko04915//Estrogen signaling pathway	K01403	GO:0031012//extracellular matrix;GO:0044421//extracellular region part;GO:0005576//extracellular region	GO:0043169//cation binding;GO:0043167//ion binding;GO:0070011//peptidase activity, acting on L-amino acid peptides;GO:0005515//protein binding;GO:0003824//catalytic activity;GO:0005488//binding;GO:0004175//endopeptidase activity;GO:0016787//hydrolase activity;GO:0046914//transition metal ion binding;GO:0008233//peptidase activity;GO:0046872//metal ion binding	GO:0044763//single-organism cellular process;GO:2000147//positive regulation of cell motility;GO:0051239//regulation of multicellular organismal process;GO:0051604//protein maturation;GO:0032963//collagen metabolic process;GO:0044238//primary metabolic process;GO:0030335//positive regulation of cell migration;GO:0065007//biological regulation;GO:0008152//metabolic process;GO:0044707//single-multi…
ncbi_528912	0	0	0	0.11	0.22	0.19	0.18	0.21	0.13	0	0	0	4	6	6	5	6	4	TRIM63	E3 ubiquitin-protein ligase TRIM63 [Bos taurus]	-	-	-	-	GO:0044464//cell part;GO:0005623//cell	GO:0043169//cation binding;GO:0043167//ion binding;GO:0005488//binding;GO:0005515//protein binding;GO:0046914//transition metal ion binding;GO:0008092//cytoskeletal protein binding;GO:0046872//metal ion binding	GO:0044257//cellular protein catabolic process;GO:0030163//protein catabolic process;GO:0006464//cellular protein modification process;GO:0006508//proteolysis;GO:0009056//catabolic process;GO:0019941//modification-dependent protein catabolic process;GO:0051603//proteolysis involved in cellular protein catabolic process;GO:0044260//cellular macromolecule metabolic process;GO:0044238//primary metab…
ncbi_532126	2.87	2.57	2.38	6.59	5.48	5.78	6.57	5.65	5.6	333	239	247	607	404	480	483	430	479	ANO1	PREDICTED: anoctamin-1 isoform X3 [Bos indicus]	-	-	-	-	GO:0016020//membrane;GO:0031224//intrinsic component of membrane;GO:0044425//membrane part	-	GO:0065007//biological regulation;GO:0065008//regulation of biological quality
ncbi_515440	0.12	0.04	0.02	0.26	0.16	0.38	0.66	0.16	0.34	7	2	1	13	6	18	27	7	16	C2	complement C2 precursor [Bos taurus]	Organismal Systems	Immune system	ko04610//Complement and coagulation cascades	K01332	-	GO:0008233//peptidase activity;GO:0003824//catalytic activity;GO:0016787//hydrolase activity;GO:0070011//peptidase activity, acting on L-amino acid peptides;GO:0004175//endopeptidase activity	GO:0006508//proteolysis;GO:0002252//immune effector process;GO:0002455//humoral immune response mediated by circulating immunoglobulin;GO:0016485//protein processing;GO:0019724//B cell mediated immunity;GO:0008152//metabolic process;GO:0019538//protein metabolic process;GO:0002250//adaptive immune response;GO:0010467//gene expression;GO:0043170//macromolecule metabolic process;GO:0016064//immunog…
ncbi_534616	0.14	0.08	0.14	0	0	0.02	0	0.03	0.02	8	4	7	0	0	1	0	1	1	BCHE	PREDICTED: cholinesterase [Bos mutus]	-	-	-	-	GO:0044428//nuclear part;GO:0043226//organelle;GO:0005623//cell;GO:0043227//membrane-bounded organelle;GO:0005737//cytoplasm;GO:0044444//cytoplasmic part;GO:0005783//endoplasmic reticulum;GO:0005576//extracellular region;GO:0044422//organelle part;GO:0012505//endomembrane system;GO:0044464//cell part;GO:0031975//envelope;GO:0043231//intracellular membrane-bounded organelle;GO:0005622//intracellul…	GO:0005488//binding;GO:0016787//hydrolase activity;GO:0052689//carboxylic ester hydrolase activity;GO:0016788//hydrolase activity, acting on ester bonds;GO:0005515//protein binding;GO:0003824//catalytic activity;GO:0004104//cholinesterase activity	GO:0009987//cellular process;GO:0044763//single-organism cellular process;GO:0044699//single-organism process;GO:0008152//metabolic process
ncbi_281474	0	0	0	1.48	0.6	1.83	1.96	1.22	1.21	0	0	0	16	5	18	17	11	12	SAA1	serum amyloid A 3 precursor [Bos taurus]	-	-	-	-	GO:0032994//protein-lipid complex;GO:0044421//extracellular region part;GO:0032991//macromolecular complex;GO:0034358//plasma lipoprotein particle;GO:0005615//extracellular space;GO:1990777//lipoprotein particle;GO:0005576//extracellular region	-	-
ncbi_506132	0.55	0.42	0.57	1.46	1.18	1.19	2.27	2.15	2.02	23	15	21	51	32	38	64	63	65	CH25H	cholesterol 25-hydroxylase [Bos taurus]	Metabolism	Lipid metabolism	ko00120//Primary bile acid biosynthesis	K10223	GO:0031224//intrinsic component of membrane;GO:0044425//membrane part;GO:0016020//membrane	GO:0003824//catalytic activity;GO:0004497//monooxygenase activity;GO:0016491//oxidoreductase activity	GO:0006066//alcohol metabolic process;GO:0008202//steroid metabolic process;GO:0044255//cellular lipid metabolic process;GO:0006631//fatty acid metabolic process;GO:0044237//cellular metabolic process;GO:0008152//metabolic process;GO:0044699//single-organism process;GO:0032787//monocarboxylic acid metabolic process;GO:0044281//small molecule metabolic process;GO:0016125//sterol metabolic process;…
ncbi_282713	3.49	3.77	3.7	7.99	8.18	7.89	12.36	10.72	12.46	286	269	271	553	439	499	688	621	792	NFKBIZ	NF-kappa-B inhibitor zeta [Bos taurus]	-	-	-	-	-	-	GO:0009987//cellular process;GO:0008152//metabolic process;GO:1901362//organic cyclic compound biosynthetic process;GO:0019438//aromatic compound biosynthetic process;GO:0044238//primary metabolic process;GO:1901360//organic cyclic compound metabolic process;GO:0044260//cellular macromolecule metabolic process;GO:0034641//cellular nitrogen compound metabolic process;GO:1901576//organic substance …
ncbi_280828	0.29	0.1	0.03	3.48	4.32	3.22	8.54	7.92	6.62	10	3	1	102	98	86	201	194	178	CXCL8	interleukin-8 precursor [Bos taurus]	Environmental Information Processing;Organismal Systems	Signal transduction;Immune system;Signaling molecules and interaction	ko04060//Cytokine-cytokine receptor interaction;ko04062//Chemokine signaling pathway;ko04072//Phospholipase D signaling pathway;ko04620//Toll-like receptor signaling pathway;ko04622//RIG-I-like receptor signaling pathway;ko04064//NF-kappa B signaling pathway;ko04621//NOD-like receptor signaling pathway	K10030	GO:0044421//extracellular region part;GO:0005576//extracellular region	GO:0045236//CXCR chemokine receptor binding;GO:0005515//protein binding;GO:0005126//cytokine receptor binding;GO:0005125//cytokine activity;GO:0005102//receptor binding;GO:0042379//chemokine receptor binding;GO:0005488//binding;GO:0001664//G-protein coupled receptor binding	GO:0044260//cellular macromolecule metabolic process;GO:0070848//response to growth factor;GO:0070555//response to interleukin-1;GO:0050921//positive regulation of chemotaxis;GO:0044403//symbiosis, encompassing mutualism through parasitism;GO:0002274//myeloid leukocyte activation;GO:0044238//primary metabolic process;GO:0046483//heterocycle metabolic process;GO:0071363//cellular response to growt…
ncbi_521231	0.15	0.17	0.12	0.3	0.29	0.36	0.85	1.18	0.74	12	11	8	20	15	22	48	67	46	PKD2L1	TPA: polycystic kidney disease 2-like 1 [Bos taurus]	Organismal Systems	Sensory system	ko04742//Taste transduction	K04990	GO:0005622//intracellular;GO:0043227//membrane-bounded organelle;GO:0044464//cell part;GO:0016020//membrane;GO:0044424//intracellular part;GO:0043231//intracellular membrane-bounded organelle;GO:0043229//intracellular organelle;GO:0005623//cell;GO:0043226//organelle	GO:0022836//gated channel activity;GO:0004888//transmembrane signaling receptor activity;GO:0004871//signal transducer activity;GO:0005488//binding;GO:0005515//protein binding;GO:0008527//taste receptor activity;GO:0022838//substrate-specific channel activity;GO:0004872//receptor activity;GO:0043167//ion binding;GO:0005215//transporter activity;GO:0004930//G-protein coupled receptor activity;GO:0…	GO:0050896//response to stimulus;GO:0009268//response to pH;GO:0009628//response to abiotic stimulus;GO:0010447//response to acidic pH
ncbi_281212	0.55	0.45	0.53	8.35	6.81	8.88	22.03	15.79	18.17	14	10	12	180	114	175	382	285	360	CXCL1	growth-regulated protein homolog beta precursor [Bos taurus]	Organismal Systems;Environmental Information Processing	Signal transduction;Immune system;Signaling molecules and interaction	ko04060//Cytokine-cytokine receptor interaction;ko04062//Chemokine signaling pathway;ko04668//TNF signaling pathway	K05505	-	GO:0005515//protein binding;GO:0005488//binding;GO:0005102//receptor binding;GO:0005125//cytokine activity	GO:0002376//immune system process
ncbi_515741	1.28	0.78	0.67	2.02	1.84	1.81	4.5	3.66	4.34	93	50	51	126	103	106	259	220	286	CAPN14	calpain-14 [Bos taurus]	-	-	-	-	GO:0044464//cell part;GO:0005623//cell	GO:0070011//peptidase activity, acting on L-amino acid peptides;GO:0008233//peptidase activity;GO:0046872//metal ion binding;GO:0043169//cation binding;GO:0005488//binding;GO:0043167//ion binding;GO:0016787//hydrolase activity;GO:0003824//catalytic activity	GO:0008152//metabolic process;GO:0016485//protein processing;GO:0043170//macromolecule metabolic process;GO:0006508//proteolysis;GO:0019538//protein metabolic process;GO:0071704//organic substance metabolic process;GO:0010467//gene expression;GO:0044238//primary metabolic process;GO:0051604//protein maturation
ncbi_514076	0	0.08	0	1.1	1.65	1.42	4.6	2.54	3.46	0	4	0	53	62	63	179	103	154	CFB	complement factor B precursor [Bos taurus]	Organismal Systems	Immune system	ko04610//Complement and coagulation cascades	K01335	-	GO:0016787//hydrolase activity;GO:0070011//peptidase activity, acting on L-amino acid peptides;GO:0008233//peptidase activity;GO:0004175//endopeptidase activity;GO:0003824//catalytic activity	GO:0048583//regulation of response to stimulus;GO:0010467//gene expression;GO:0008152//metabolic process;GO:0050778//positive regulation of immune response;GO:0002376//immune system process;GO:0006508//proteolysis;GO:0006956//complement activation;GO:0050789//regulation of biological process;GO:0044238//primary metabolic process;GO:0019538//protein metabolic process;GO:0006959//humoral immune res…
ncbi_540175	0.17	0.17	0.11	0.61	0.73	0.81	1.22	1.61	1.86	8	7	4	25	22	29	39	53	66	GPRIN2	G protein-regulated inducer of neurite outgrowth 2 [Bos taurus]	-	-	-	-	-	-	-
ncbi_510813	0.1	0.12	0.12	0.4	0.36	0.45	3.87	0.69	0.78	4	4	4	13	9	13	85	18	21	LGALS9	galectin-9 isoform 2 [Bos taurus]	-	-	-	-	GO:0005623//cell;GO:0044464//cell part;GO:0044424//intracellular part;GO:0005622//intracellular	GO:0005488//binding	-
ncbi_506415	0.05	0.04	0	0.2	0.2	0.26	4.68	1.44	0.34	3	2	0	10	8	12	191	61	16	RSAD2	radical S-adenosyl methionine domain-containing protein 2 precursor [Bos taurus]	-	-	-	-	GO:0044444//cytoplasmic part;GO:0019866//organelle inner membrane;GO:0005623//cell;GO:0043227//membrane-bounded organelle;GO:0005737//cytoplasm;GO:0043228//non-membrane-bounded organelle;GO:0042175//nuclear outer membrane-endoplasmic reticulum membrane network;GO:0044422//organelle part;GO:0016020//membrane;GO:0031090//organelle membrane;GO:0044464//cell part;GO:0043229//intracellular organelle;G…	GO:0005488//binding;GO:0051536//iron-sulfur cluster binding;GO:0043169//cation binding;GO:0005515//protein binding;GO:0051540//metal cluster binding;GO:0043167//ion binding	GO:0035710//CD4-positive, alpha-beta T cell activation;GO:0051240//positive regulation of multicellular organismal process;GO:0002821//positive regulation of adaptive immune response;GO:0023051//regulation of signaling;GO:0050789//regulation of biological process;GO:0051649//establishment of localization in cell;GO:0051179//localization;GO:0009306//protein secretion;GO:0002702//positive regulatio…
ncbi_281871	0.79	5.15	1.54	3.85	3.42	8.9	68.55	13.19	5.03	11	62	19	45	31	95	644	129	54	ISG15	ubiquitin-like protein ISG15 [Bos taurus]	Organismal Systems	Immune system	ko04622//RIG-I-like receptor signaling pathway	K12159	GO:0005623//cell;GO:0005622//intracellular;GO:0044464//cell part;GO:0044424//intracellular part	-	GO:0051707//response to other organism;GO:0016032//viral process;GO:0002520//immune system development;GO:0044238//primary metabolic process;GO:0019058//viral life cycle;GO:0070647//protein modification by small protein conjugation or removal;GO:0009617//response to bacterium;GO:0030154//cell differentiation;GO:0009607//response to biotic stimulus;GO:0044267//cellular protein metabolic process;GO…
