# Supplementary material for: The Synergism of PGN, LTA and LPS in Inducing Transcriptome Changes, Inflammatory Responses and a Decrease in Lactation as Well as the Associated Epigenetic Mechanisms in Bovine Mammary Epithelial Cells
Source: Toxins (Basel). 2020 Jun 11;12(6):387. doi: 10.3390/toxins12060387 (PMC7354563; doi:10.3390/toxins12060387)
Supplement: Supplementary file 1 [file toxins-12-00387-s001.zip › supplementary materials/Table S2. The 9 common DEGs in the three conditions (CON vs. LPS, CON vs. PLL and LPS vs. PLL).xls]

Table S2. The 9 common DEGs in the three conditions (CON vs. LPS, CON vs. PLL and LPS vs. PLL)
id	CON-1_fpkm	CON-2_fpkm	CON-3_fpkm	LPS-1_fpkm	LPS-2_fpkm	LPS-3_fpkm	PLL-1_fpkm	PLL-2_fpkm	PLL-3_fpkm	CON-1_count	CON-2_count	CON-3_count	LPS-1_count	LPS-2_count	LPS-3_count	PLL-1_count	PLL-2_count	PLL-3_count	Symbol	Description	KEGG_A_class	KEGG_B_class	Pathway	K_ID	GO Component	GO Function	GO Process
ncbi_280828	0.29	0.1	0.03	3.48	4.32	3.22	8.54	7.92	6.62	10	3	1	102	98	86	201	194	178	CXCL8	interleukin-8 precursor [Bos taurus]	Environmental Information Processing;Organismal Systems	Signal transduction;Immune system;Signaling molecules and interaction	ko04060//Cytokine-cytokine receptor interaction;ko04062//Chemokine signaling pathway;ko04072//Phospholipase D signaling pathway;ko04620//Toll-like receptor signaling pathway;ko04622//RIG-I-like receptor signaling pathway;ko04064//NF-kappa B signaling pathway;ko04621//NOD-like receptor signaling pathway	K10030	GO:0044421//extracellular region part;GO:0005576//extracellular region	GO:0045236//CXCR chemokine receptor binding;GO:0005515//protein binding;GO:0005126//cytokine receptor binding;GO:0005125//cytokine activity;GO:0005102//receptor binding;GO:0042379//chemokine receptor binding;GO:0005488//binding;GO:0001664//G-protein coupled receptor binding	GO:0044260//cellular macromolecule metabolic process;GO:0070848//response to growth factor;GO:0070555//response to interleukin-1;GO:0050921//positive regulation of chemotaxis;GO:0044403//symbiosis, encompassing mutualism through parasitism;GO:0002274//myeloid leukocyte activation;GO:0044238//primary metabolic process;GO:0046483//heterocycle metabolic process;GO:0071363//cellular response to growt…
ncbi_521231	0.15	0.17	0.12	0.3	0.29	0.36	0.85	1.18	0.74	12	11	8	20	15	22	48	67	46	PKD2L1	TPA: polycystic kidney disease 2-like 1 [Bos taurus]	Organismal Systems	Sensory system	ko04742//Taste transduction	K04990	GO:0005622//intracellular;GO:0043227//membrane-bounded organelle;GO:0044464//cell part;GO:0016020//membrane;GO:0044424//intracellular part;GO:0043231//intracellular membrane-bounded organelle;GO:0043229//intracellular organelle;GO:0005623//cell;GO:0043226//organelle	GO:0022836//gated channel activity;GO:0004888//transmembrane signaling receptor activity;GO:0004871//signal transducer activity;GO:0005488//binding;GO:0005515//protein binding;GO:0008527//taste receptor activity;GO:0022838//substrate-specific channel activity;GO:0004872//receptor activity;GO:0043167//ion binding;GO:0005215//transporter activity;GO:0004930//G-protein coupled receptor activity;GO:0…	GO:0050896//response to stimulus;GO:0009268//response to pH;GO:0009628//response to abiotic stimulus;GO:0010447//response to acidic pH
ncbi_281212	0.55	0.45	0.53	8.35	6.81	8.88	22.03	15.79	18.17	14	10	12	180	114	175	382	285	360	CXCL1	growth-regulated protein homolog beta precursor [Bos taurus]	Organismal Systems;Environmental Information Processing	Signal transduction;Immune system;Signaling molecules and interaction	ko04060//Cytokine-cytokine receptor interaction;ko04062//Chemokine signaling pathway;ko04668//TNF signaling pathway	K05505	-	GO:0005515//protein binding;GO:0005488//binding;GO:0005102//receptor binding;GO:0005125//cytokine activity	GO:0002376//immune system process
ncbi_515741	1.28	0.78	0.67	2.02	1.84	1.81	4.5	3.66	4.34	93	50	51	126	103	106	259	220	286	CAPN14	calpain-14 [Bos taurus]	-	-	-	-	GO:0044464//cell part;GO:0005623//cell	GO:0070011//peptidase activity, acting on L-amino acid peptides;GO:0008233//peptidase activity;GO:0046872//metal ion binding;GO:0043169//cation binding;GO:0005488//binding;GO:0043167//ion binding;GO:0016787//hydrolase activity;GO:0003824//catalytic activity	GO:0008152//metabolic process;GO:0016485//protein processing;GO:0043170//macromolecule metabolic process;GO:0006508//proteolysis;GO:0019538//protein metabolic process;GO:0071704//organic substance metabolic process;GO:0010467//gene expression;GO:0044238//primary metabolic process;GO:0051604//protein maturation
ncbi_514076	0	0.08	0	1.1	1.65	1.42	4.6	2.54	3.46	0	4	0	53	62	63	179	103	154	CFB	complement factor B precursor [Bos taurus]	Organismal Systems	Immune system	ko04610//Complement and coagulation cascades	K01335	-	GO:0016787//hydrolase activity;GO:0070011//peptidase activity, acting on L-amino acid peptides;GO:0008233//peptidase activity;GO:0004175//endopeptidase activity;GO:0003824//catalytic activity	GO:0048583//regulation of response to stimulus;GO:0010467//gene expression;GO:0008152//metabolic process;GO:0050778//positive regulation of immune response;GO:0002376//immune system process;GO:0006508//proteolysis;GO:0006956//complement activation;GO:0050789//regulation of biological process;GO:0044238//primary metabolic process;GO:0019538//protein metabolic process;GO:0006959//humoral immune res…
ncbi_540175	0.17	0.17	0.11	0.61	0.73	0.81	1.22	1.61	1.86	8	7	4	25	22	29	39	53	66	GPRIN2	G protein-regulated inducer of neurite outgrowth 2 [Bos taurus]	-	-	-	-	-	-	-
ncbi_510813	0.1	0.12	0.12	0.4	0.36	0.45	3.87	0.69	0.78	4	4	4	13	9	13	85	18	21	LGALS9	galectin-9 isoform 2 [Bos taurus]	-	-	-	-	GO:0005623//cell;GO:0044464//cell part;GO:0044424//intracellular part;GO:0005622//intracellular	GO:0005488//binding	-
ncbi_506415	0.05	0.04	0	0.2	0.2	0.26	4.68	1.44	0.34	3	2	0	10	8	12	191	61	16	RSAD2	radical S-adenosyl methionine domain-containing protein 2 precursor [Bos taurus]	-	-	-	-	GO:0044444//cytoplasmic part;GO:0019866//organelle inner membrane;GO:0005623//cell;GO:0043227//membrane-bounded organelle;GO:0005737//cytoplasm;GO:0043228//non-membrane-bounded organelle;GO:0042175//nuclear outer membrane-endoplasmic reticulum membrane network;GO:0044422//organelle part;GO:0016020//membrane;GO:0031090//organelle membrane;GO:0044464//cell part;GO:0043229//intracellular organelle;G…	GO:0005488//binding;GO:0051536//iron-sulfur cluster binding;GO:0043169//cation binding;GO:0005515//protein binding;GO:0051540//metal cluster binding;GO:0043167//ion binding	GO:0035710//CD4-positive, alpha-beta T cell activation;GO:0051240//positive regulation of multicellular organismal process;GO:0002821//positive regulation of adaptive immune response;GO:0023051//regulation of signaling;GO:0050789//regulation of biological process;GO:0051649//establishment of localization in cell;GO:0051179//localization;GO:0009306//protein secretion;GO:0002702//positive regulatio…
ncbi_281871	0.79	5.15	1.54	3.85	3.42	8.9	68.55	13.19	5.03	11	62	19	45	31	95	644	129	54	ISG15	ubiquitin-like protein ISG15 [Bos taurus]	Organismal Systems	Immune system	ko04622//RIG-I-like receptor signaling pathway	K12159	GO:0005623//cell;GO:0005622//intracellular;GO:0044464//cell part;GO:0044424//intracellular part	-	GO:0051707//response to other organism;GO:0016032//viral process;GO:0002520//immune system development;GO:0044238//primary metabolic process;GO:0019058//viral life cycle;GO:0070647//protein modification by small protein conjugation or removal;GO:0009617//response to bacterium;GO:0030154//cell differentiation;GO:0009607//response to biotic stimulus;GO:0044267//cellular protein metabolic process;GO…
