# Supplementary material for: The Synergism of PGN, LTA and LPS in Inducing Transcriptome Changes, Inflammatory Responses and a Decrease in Lactation as Well as the Associated Epigenetic Mechanisms in Bovine Mammary Epithelial Cells
Source: Toxins (Basel). 2020 Jun 11;12(6):387. doi: 10.3390/toxins12060387 (PMC7354563; doi:10.3390/toxins12060387)
Supplement: Supplementary file 1 [file toxins-12-00387-s001.zip › supplementary materials/Table S3 The 12 DEGs that only appeared in the condition of CON vs. LPS.xls]

Table S3. The 12 DEGs that only appeared in the condition of CON vs. LPS
id	CON-1_fpkm	CON-2_fpkm	CON-3_fpkm	LPS-1_fpkm	LPS-2_fpkm	LPS-3_fpkm	PLL-1_fpkm	PLL-2_fpkm	PLL-3_fpkm	CON-1_count	CON-2_count	CON-3_count	LPS-1_count	LPS-2_count	LPS-3_count	PLL-1_count	PLL-2_count	PLL-3_count	Symbol	Description	KEGG_A_class	KEGG_B_class	Pathway	K_ID	GO Component	GO Function	GO Process
ncbi_104968904	0.09	0.32	0.21	2.21	0.71	0.85	0.96	0.4	0.84	1	3	2	20	5	7	7	3	7	FDCSP	PREDICTED: follicular dendritic cell secreted peptide [Bos taurus]	-	-	-	-	-	-	-
ncbi_282474	0.05	0.09	0.15	0.31	0.18	0.21	0.16	0.02	0.21	5	7	12	24	11	15	10	1	15	SLC24A1	sodium/potassium/calcium exchanger 1 [Bos taurus]	Organismal Systems	Sensory system	ko04744//Phototransduction	K13749	GO:0016020//membrane;GO:0044425//membrane part;GO:0031224//intrinsic component of membrane	GO:0022891//substrate-specific transmembrane transporter activity;GO:0008324//cation transmembrane transporter activity;GO:0022892//substrate-specific transporter activity;GO:0015075//ion transmembrane transporter activity;GO:0015077//monovalent inorganic cation transmembrane transporter activity;GO:0015291//secondary active transmembrane transporter activity;GO:0022804//active transmembrane tran…	GO:0003008//system process;GO:0009987//cellular process;GO:0032501//multicellular organismal process;GO:0007600//sensory perception;GO:0044763//single-organism cellular process;GO:0044699//single-organism process;GO:0050877//neurological system process;GO:0050953//sensory perception of light stimulus
ncbi_515078	0.19	0.2	0.17	0.46	0.33	0.7	0.23	0.42	0.29	10	9	8	21	11	29	8	16	12	TMEM62	transmembrane protein 62 [Bos taurus]	-	-	-	-	-	-	-
ncbi_515838	0.04	0.02	0.08	0.02	0	0	0.03	0.01	0.02	7	3	10	2	0	0	3	1	2	ANKRD11	TPA: ankyrin repeat domain 31 [Bos taurus]	-	-	-	-	-	-	-
ncbi_518833	0.06	0.07	0.09	0.18	0.25	0.12	0.13	0.08	0.1	8	9	11	22	23	13	13	8	11	Cyfip2	PREDICTED: cytoplasmic FMR1-interacting protein 2 isoform X2 [Acinonyx jubatus]	Cellular Processes;Genetic Information Processing	Cell motility;Translation	ko04810//Regulation of actin cytoskeleton;ko03013//RNA transport	K05749	GO:0005622//intracellular;GO:0031988//membrane-bounded vesicle;GO:0005737//cytoplasm;GO:0044464//cell part;GO:0031982//vesicle;GO:0043227//membrane-bounded organelle;GO:0043226//organelle;GO:0044424//intracellular part;GO:0044444//cytoplasmic part;GO:0005623//cell;GO:0042995//cell projection	GO:0005488//binding	GO:0050789//regulation of biological process;GO:0044699//single-organism process;GO:0002253//activation of immune response;GO:0007154//cell communication;GO:0051716//cellular response to stimulus;GO:0007165//signal transduction;GO:0007155//cell adhesion;GO:0007166//cell surface receptor signaling pathway;GO:0048518//positive regulation of biological process;GO:0098602//single organism cell adhesi…
ncbi_530330	0.09	0.09	0.07	0.14	0.15	0.22	0.13	0.1	0.03	10.01	8	3	15	11	20	14.07	6	4	GANC	PREDICTED: neutral alpha-glucosidase C isoform X1 [Bos taurus]	Metabolism	Carbohydrate metabolism;Global and Overview	ko01100//Metabolic pathways;ko00500//Starch and sucrose metabolism;ko00052//Galactose metabolism	K12317	-	GO:0003824//catalytic activity;GO:0016787//hydrolase activity;GO:0016798//hydrolase activity, acting on glycosyl bonds;GO:0005488//binding	GO:0008152//metabolic process;GO:0044238//primary metabolic process
ncbi_540204	0.07	0.02	0	0.28	0.2	0.08	0.16	0.03	0.2	3	1	0	11	6	3	5	1	7	KRT81	keratin, type II cuticular Hb1 [Bos taurus]	-	-	-	-	GO:0044446//intracellular organelle part;GO:0099512//supramolecular fiber;GO:0005623//cell;GO:0044424//intracellular part;GO:0044430//cytoskeletal part;GO:0005882//intermediate filament;GO:0044422//organelle part;GO:0043226//organelle;GO:0005856//cytoskeleton;GO:0005622//intracellular;GO:0099513//polymeric cytoskeletal fiber;GO:0043232//intracellular non-membrane-bounded organelle;GO:0043229//int…	-	-
ncbi_615958	0.31	0.22	0.32	0.07	0.11	0.12	0.13	0.24	0.19	21	13	20	4	5	6	6	13	10	SHROOM1	protein Shroom1 [Bos taurus]	Cellular Processes	Cellular commiunity	ko04530//Tight junction	K18625	GO:0044422//organelle part;GO:0043229//intracellular organelle;GO:0005623//cell;GO:0005856//cytoskeleton;GO:0043226//organelle;GO:0043228//non-membrane-bounded organelle;GO:0044446//intracellular organelle part;GO:0015629//actin cytoskeleton;GO:0044464//cell part;GO:0016459//myosin complex;GO:0043234//protein complex;GO:0032991//macromolecular complex;GO:0044430//cytoskeletal part;GO:0043232//int…	GO:0003779//actin binding;GO:0005488//binding;GO:0005515//protein binding;GO:0008092//cytoskeletal protein binding	GO:0071840//cellular component organization or biogenesis;GO:0016043//cellular component organization;GO:0009987//cellular process;GO:0022607//cellular component assembly;GO:0044085//cellular component biogenesis
ncbi_618258	0.18	0.1	0.2	0	0.04	0	0.05	0	0.04	6	3	7	0	1	0	1	0	1	Dpep3	PREDICTED: dipeptidase 3 [Bos taurus]	-	-	-	-	GO:0044425//membrane part;GO:0016020//membrane;GO:0031224//intrinsic component of membrane	GO:0016787//hydrolase activity;GO:0008233//peptidase activity;GO:0070011//peptidase activity, acting on L-amino acid peptides;GO:0008238//exopeptidase activity;GO:0043169//cation binding;GO:0005488//binding;GO:0008237//metallopeptidase activity;GO:0043167//ion binding;GO:0003824//catalytic activity	-
ncbi_767827	0.2	0.18	0.15	0.47	0.3	0.36	0.52	0.22	0.33	13	10	9	26	13	18	23	10	17	C1S	TPA: complement C1s subcomponent [Bos taurus]	Organismal Systems	Immune system	ko04610//Complement and coagulation cascades	K01331	-	GO:0008233//peptidase activity;GO:0003824//catalytic activity;GO:0016787//hydrolase activity;GO:0005515//protein binding;GO:0070011//peptidase activity, acting on L-amino acid peptides;GO:0043167//ion binding;GO:0043169//cation binding;GO:0004175//endopeptidase activity;GO:0005488//binding;GO:0046872//metal ion binding	GO:0002443//leukocyte mediated immunity;GO:0016064//immunoglobulin mediated immune response;GO:0002460//adaptive immune response based on somatic recombination of immune receptors built from immunoglobulin superfamily domains;GO:0006952//defense response;GO:0019538//protein metabolic process;GO:0002376//immune system process;GO:0002250//adaptive immune response;GO:0050896//response to stimulus;GO…
XLOC_011729	0.41	0.52	0.63	1.04	1.29	1.54	0.56	1.12	1.18	10	11	15	24	21	22	8	18	22	-	ELR46456.1 hypothetical protein M91_05097, partial [Bos mutus]	Cellular Processes;Environmental Information Processing	Cellular commiunity;Signaling molecules and interaction	ko04514//Cell adhesion molecules (CAMs);ko04520//Adherens junction	K06531	-	-	-
XLOC_022016	0.05	0.11	0.2	0.32	0.45	0.11	0.06	0.16	0.32	13.87	27.46	49.97	75.44	80.99	23.7	10.66	30.81	69.47	-	ELR61013.1 hypothetical protein M91_09415, partial [Bos mutus]	-	-	-	-	-	-	-
